# Supplementary material for: Genome-Wide Identification and Expression Analysis Reveal bZIP Transcription Factors Mediated Hormones That Functions during Early Somatic Embryogenesis in Dimocarpus longan
Source: Plants (Basel). 2024 Feb 28;13(5):662. doi: 10.3390/plants13050662 (PMC10934284; doi:10.3390/plants13050662)
Supplement: Supplementary file 1 [file plants-13-00662-s001.zip]

Archive with 2 entries (2 files):
- Fig. S1.pdf
- Table S1-3.xlsx
